# Supplementary material for: Microbial Diversity in Bushmeat Samples Recovered from the Serengeti Ecosystem in Tanzania
Source: Sci Rep. 2019 Dec 2;9:18086. doi: 10.1038/s41598-019-53969-7 (PMC6888819; doi:10.1038/s41598-019-53969-7)
Supplement: Supplementary file 4 — Supplementary Table 1 [file 41598_2019_53969_MOESM4_ESM.xlsx]

## Sheet: Supplementary Table 1-metadata
Microbial Diversity in Bushmeat Samples Recovered from the Serengeti Ecosystem in Tanzania
Robab Katani1,2, Megan A. Schilling2,3, Beatus Lyimo4, Triza Tonui5, Isabella M. Cattadori2,6, Ernest Eblate4,7, Andimile Martin4, Anna B. Estes2,4, Teresia Buza2, Dennis Rentsch8, Karen W. Davenport9, Blake T. Hovde9, Samson Lyimo4, Lydia Munuo4, Francesca Stomeo5, Christian Tiambo5, Jessica Radzio-Basu1,2, Fausta Mosha10, Peter J. Hudson1,2,7, Joram J. Buza4 and Vivek Kapur1,2,3,4*
1Applied Biological and Biosecurity Research Laboratory, Pennsylvania State University, University Park, Pennsylvania, USA;
2The Huck Institutes of the Life Sciences, Pennsylvania State University, University Park, Pennsylvania, USA;
3Department of Animal Science, Pennsylvania State University, University Park, Pennsylvania, USA;
4Nelson Mandela African Institution of Science and Technology, Arusha, Tanzania;
5Biosciences eastern and central Africa-International Livestock Research Institute (BecA-ILRI) Hub, Nairobi, Kenya (Currently at the European Molecular Biology Laboratory (EMBL), Heidelberg, Germany);
6Department of Biology, Pennsylvania State University, University Park; 7Tanzania Wildlife Research Institute, Arusha, Tanzania;
8Lincoln Park Zoo, Chicago, Illinois, USA;
9Los Alamos National Laboratory, Los Alamos, New Mexico, USA;
10Ministry of Health Community Development Gender Elderly and Children, Dar es Salaam Tanzania.
ID1	ID2	Species	Scientific name	Condition	Season	Region/District
BF_F01	BF_F01	Buffalo	Syncerus caffer	Fresh	Dry	Serengeti
BF_F02	BF_F02	Buffalo	Syncerus caffer	Fresh	Rainy	Bunda
BF_F03	BF_F03	Buffalo	Syncerus caffer	Fresh	Rainy	Bunda
BF_F04	BF_F04	Buffalo	Syncerus caffer	Fresh	Rainy	Bunda
BF_F05	BF_F05	Buffalo	Syncerus caffer	Fresh	Rainy	Bunda
BF_F06	BF_F06	Buffalo	Syncerus caffer	Fresh	Dry	Bunda
BF_F07	BF_F07	Buffalo	Syncerus caffer	Fresh	Dry	Serengeti
BF_F08	BF_F08	Buffalo	Syncerus caffer	Fresh	Dry	Serengeti
BF_F09	BF_F09	Buffalo	Syncerus caffer	Fresh	Dry	Serengeti
BF_P01	BF_P01	Buffalo	Syncerus caffer	Processed	Rainy	Bunda
BF_P02	BF_P02	Buffalo	Syncerus caffer	Processed	Dry	Bunda
BF_P03	BF_P03	Buffalo	Syncerus caffer	Processed	Dry	Serengeti
BF_P04	BF_P04	Buffalo	Syncerus caffer	Processed	Dry	Bunda
BF_P05	BF_P05	Buffalo	Syncerus caffer	Processed	Dry	Bunda
BF_P06	BF_P06	Buffalo	Syncerus caffer	Processed	Rainy	Bunda
BF_P07	BF_P07	Buffalo	Syncerus caffer	Processed	Dry	Serengeti
WB_F01	WB_F01	Wildebeest	Connochaetes taurinus	Fresh	Rainy	Bunda
WB_F02	WB_F02	Wildebeest	Connochaetes taurinus	Fresh	Rainy	Bunda
WB_F03	WB_F03	Wildebeest	Connochaetes taurinus	Fresh	Rainy	Bunda
WB_F04	WB_F04	Wildebeest	Connochaetes taurinus	Fresh	Dry	Serengeti
WB_F05	WB_F05	Wildebeest	Connochaetes taurinus	Fresh	Dry	Serengeti
WB_F06	WB_F06	Wildebeest	Connochaetes taurinus	Fresh	Dry	Serengeti
WB_F07	WB_F07	Wildebeest	Connochaetes taurinus	Fresh	Dry	Bunda
WB_F08	WB_F08	Wildebeest	Connochaetes taurinus	Fresh	Dry	Serengeti
WB_P01	WB_P01	Wildebeest	Connochaetes taurinus	Processed	Dry	Bunda
WB_P02	WB_P02	Wildebeest	Connochaetes taurinus	Processed	Dry	Bunda
WB_P03	WB_P03	Wildebeest	Connochaetes taurinus	Processed	Dry	Tarime
WB_P04	WB_P04	Wildebeest	Connochaetes taurinus	Processed	Dry	Tarime
WB_P05	WB_P05	Wildebeest	Connochaetes taurinus	Processed	Dry	Tarime
WB_P06	WB_P06	Wildebeest	Connochaetes taurinus	Processed	Dry	Tarime
WB_P07	WB_P07	Wildebeest	Connochaetes taurinus	Processed	Dry	Serengeti
WB_P08	WB_P08	Wildebeest	Connochaetes taurinus	Processed	Dry	Bunda
WB_P09	WB_P09	Wildebeest	Connochaetes taurinus	Processed	Dry	Bunda
WB_P10	WB_P10	Wildebeest	Connochaetes taurinus	Processed	Dry	Serengeti
WB_P11	WB_P11	Wildebeest	Connochaetes taurinus	Processed	Dry	Serengeti
WB_P12	WB_P12	Wildebeest	Connochaetes taurinus	Processed	Dry	Serengeti
WB_P13	WB_P13	Wildebeest	Connochaetes taurinus	Processed	Dry	Serengeti
WB_P14	WB_P14	Wildebeest	Connochaetes taurinus	Processed	Dry	Serengeti
WB_P15	WB_P15	Wildebeest	Connochaetes taurinus	Processed	Dry	Serengeti
WB_P16	WB_P16	Wildebeest	Connochaetes taurinus	Processed	Dry	Serengeti
WB_P17	WB_P17	Wildebeest	Connochaetes taurinus	Processed	Dry	Bunda
WB_P18	WB_P18	Wildebeest	Connochaetes taurinus	Processed	Dry	Bunda
WB_P19	WB_P19	Wildebeest	Connochaetes taurinus	Processed	Dry	Serengeti
Other_F01	EL_F01	Eland	Tragelaphus oryx	Fresh	Rainy	Bunda
Other_F02	GZ_F01	Thomson's Gazelle (Gazelle)	Eudorcas thomsonii	Fresh	Dry	Bunda
Other_F03	RB_F01	Rabbit	Lepus microtis	Fresh	Dry	Bunda
Other_F04	SH_F01	Sheep	Ovis aries	Fresh	Dry	Serengeti
Other_F05	TP_F01	Topi	Damaliscus korrigum	Fresh	Dry	Bunda
Other_F06	WH_F01	Warthog	Phacochoerus africanus	Fresh	Rainy	Tarime
Other_P01	EL_P01	Eland	Tragelaphus oryx	Processed	Dry	Serengeti
Other_P02	EL_P02	Eland	Tragelaphus oryx	Processed	Dry	Serengeti
Other_P03	EL_P03	Eland	Tragelaphus oryx	Processed	Dry	Serengeti
Other_P04	GR_P01	Giraffe	Giraffa camelopardalis	Processed	Dry	Serengeti
Other_P05	PC_P01	Porcupine	Hystrix cristata	Processed	Dry	Bunda
Other_P06	TP_P01	Topi	Damaliscus korrigum	Processed	Dry	Bunda
Other_P07	ZB_P01	Zebra	Equus burchellii quagga	Processed	Rainy	Bunda
