# Supplementary material for: Microbial Diversity in Bushmeat Samples Recovered from the Serengeti Ecosystem in Tanzania
Source: Sci Rep. 2019 Dec 2;9:18086. doi: 10.1038/s41598-019-53969-7 (PMC6888819; doi:10.1038/s41598-019-53969-7)
Supplement: Supplementary file 5 — Supplementary Table 2 [file 41598_2019_53969_MOESM5_ESM.xlsx]

## Sheet: Supplementary Table 2-clusters
Microbial Diversity in Bushmeat Samples Recovered from the Serengeti Ecosystem in Tanzania
Robab Katani1,2, Megan A. Schilling2,3, Beatus Lyimo4, Triza Tonui5, Isabella M. Cattadori2,6, Ernest Eblate4,7, Andimile Martin4, Anna B. Estes2,4, Teresia Buza2, Dennis Rentsch8, Karen W. Davenport9, Blake T. Hovde9, Samson Lyimo4, Lydia Munuo4, Francesca Stomeo5, Christian Tiambo5, Jessica Radzio-Basu1,2, Fausta Mosha10, Peter J. Hudson1,2,7, Joram J. Buza4 and Vivek Kapur1,2,3,4*
1Applied Biological and Biosecurity Research Laboratory, Pennsylvania State University, University Park, Pennsylvania, USA;
2The Huck Institutes of the Life Sciences, Pennsylvania State University, University Park, Pennsylvania, USA;
3Department of Animal Science, Pennsylvania State University, University Park, Pennsylvania, USA;
4Nelson Mandela African Institution of Science and Technology, Arusha, Tanzania;
5Biosciences eastern and central Africa-International Livestock Research Institute (BecA-ILRI) Hub, Nairobi, Kenya (Currently at the European Molecular Biology Laboratory (EMBL), Heidelberg, Germany);
6Department of Biology, Pennsylvania State University, University Park; 7Tanzania Wildlife Research Institute, Arusha, Tanzania;
8Lincoln Park Zoo, Chicago, Illinois, USA;
9Los Alamos National Laboratory, Los Alamos, New Mexico, USA;
10Ministry of Health Community Development Gender Elderly and Children, Dar es Salaam Tanzania.
Groups/clusters	Sample ID
I	BF_F09, BF_P01, BF_P02, BF_P03, BF_P04
	Other_P03, Other_P05, Other_P06, Other_P07
	WB_F07, WB_P03, WB_P04, WB_P08, WB_P09, WB_P12, WB_P13, WB_P19
II	WB_F08, WB_P02, WB_P05, WB_P10, WB_P11, WB_P14, WB_P17, WB_P18
III	BF_F03, BF_F04, BF_F05, BF_F06, BF_F08, BF_P05, BF_P06
	Other_F01, Other_F04, Other_P04
	WB_F03, WB_F05, WB_F06, WB_P07
IV	BF_F02, BF_F07, BF_P07
	Other_P01, Other_P02
	WB_F01, WB_F02, WB_P01, WB_P06, WB_P15
V	BF_F01
	Other_F03, Other_F05
	WB_F04
VI	Other_F02, Other_F06
	WB_P16
Supplementary Table 2. Groupings of hierarchical clustering of the samples at phyla level including all variables (species, season, region, and condition) as shown in the Figure 5.
