# Supplementary material for: Microbial Diversity in Bushmeat Samples Recovered from the Serengeti Ecosystem in Tanzania
Source: Sci Rep. 2019 Dec 2;9:18086. doi: 10.1038/s41598-019-53969-7 (PMC6888819; doi:10.1038/s41598-019-53969-7)
Supplement: Supplementary file 6 — Supplementary Table 3 [file 41598_2019_53969_MOESM6_ESM.xlsx]

## Sheet: Supplementary Table 3-Abundance
Microbial Diversity in Bushmeat Samples Recovered from the Serengeti Ecosystem in Tanzania
Robab Katani1,2, Megan A. Schilling2,3, Beatus Lyimo4, Triza Tonui5, Isabella M. Cattadori2,6, Ernest Eblate4,7, Andimile Martin4, Anna B. Estes2,4, Teresia Buza2, Dennis Rentsch8, Karen W. Davenport9, Blake T. Hovde9, Samson Lyimo4, Lydia Munuo4, Francesca Stomeo5, Christian Tiambo5, Jessica Radzio-Basu1,2, Fausta Mosha10, Peter J. Hudson1,2,7, Joram J. Buza4 and Vivek Kapur1,2,3,4*
1Applied Biological and Biosecurity Research Laboratory, Pennsylvania State University, University Park, Pennsylvania, USA;
2The Huck Institutes of the Life Sciences, Pennsylvania State University, University Park, Pennsylvania, USA;
3Department of Animal Science, Pennsylvania State University, University Park, Pennsylvania, USA;
4Nelson Mandela African Institution of Science and Technology, Arusha, Tanzania;
5Biosciences eastern and central Africa-International Livestock Research Institute (BecA-ILRI) Hub, Nairobi, Kenya (Currently at the European Molecular Biology Laboratory (EMBL), Heidelberg, Germany);
6Department of Biology, Pennsylvania State University, University Park; 7Tanzania Wildlife Research Institute, Arusha, Tanzania;
8Lincoln Park Zoo, Chicago, Illinois, USA;
9Los Alamos National Laboratory, Los Alamos, New Mexico, USA;
10Ministry of Health Community Development Gender Elderly and Children, Dar es Salaam Tanzania.
	Phylum			Family
	SS	df	p	SS	df	p
Species	0.19	2	0.442	1.011	2	0.055
Condition	0.24	1	0.078	0.78	1	0.014
Season	0.02	1	0.866	0.64	1	0.027
Region	0.32	2	0.139	1.07	2	0.038
Supplementary Table 3. Variability in the abundance of the different bacterial taxa by species (Buffalo, Other, Wildebeest), condition (fresh and processed), season (dry and wet), and region (Bunda, Tarime, and Serengeti) at the 2 taxonomic levels. Significant PerMANOVA values (1000 permutations, threshold: p<0.05) with the Sum of Squares (SS) and degree of freedom (df) using the Bray-Curtis dive…
