# Supplementary material for: Microbial Diversity in Bushmeat Samples Recovered from the Serengeti Ecosystem in Tanzania
Source: Sci Rep. 2019 Dec 2;9:18086. doi: 10.1038/s41598-019-53969-7 (PMC6888819; doi:10.1038/s41598-019-53969-7)
Supplement: Supplementary file 7 — Supplementary Table 4 [file 41598_2019_53969_MOESM7_ESM.xlsx]

## Sheet: Supplementary Table 4-diversity
Microbial Diversity in Bushmeat Samples Recovered from the Serengeti Ecosystem in Tanzania
Robab Katani1,2, Megan A. Schilling2,3, Beatus Lyimo4, Triza Tonui5, Isabella M. Cattadori2,6, Ernest Eblate4,7, Andimile Martin4, Anna B. Estes2,4, Teresia Buza2, Dennis Rentsch8, Karen W. Davenport9, Blake T. Hovde9, Samson Lyimo4, Lydia Munuo4, Francesca Stomeo5, Christian Tiambo5, Jessica Radzio-Basu1,2, Fausta Mosha10, Peter J. Hudson1,2,7, Joram J. Buza4 and Vivek Kapur1,2,3,4*
1Applied Biological and Biosecurity Research Laboratory, Pennsylvania State University, University Park, Pennsylvania, USA;
2The Huck Institutes of the Life Sciences, Pennsylvania State University, University Park, Pennsylvania, USA;
3Department of Animal Science, Pennsylvania State University, University Park, Pennsylvania, USA;
4Nelson Mandela African Institution of Science and Technology, Arusha, Tanzania;
5Biosciences eastern and central Africa-International Livestock Research Institute (BecA-ILRI) Hub, Nairobi, Kenya (Currently at the European Molecular Biology Laboratory (EMBL), Heidelberg, Germany);
6Department of Biology, Pennsylvania State University, University Park; 7Tanzania Wildlife Research Institute, Arusha, Tanzania;
8Lincoln Park Zoo, Chicago, Illinois, USA;
9Los Alamos National Laboratory, Los Alamos, New Mexico, USA;
10Ministry of Health Community Development Gender Elderly and Children, Dar es Salaam Tanzania.
Elliptical Distances							Elliptical Distances
Phylum level							Family level
Season	Dry-Rainy	0.0524					Season	Dry-Rainy	0.1915
Condition	Fresh-Processed	0.1147					Condition	Fresh-Processed	0.1494
Region	Bunda-Serengeti	0.0878					Region	Bunda-Serengeti	0.0386
	Tarime-Bunda	0.187						Tarime-Bunda	0.2369
	Tarime-Serengeti	0.2164						Tarime-Serengeti	0.2029
Species	Buffalo-Other	0.1115					Species	Buffalo-Other	0.0803
	Buffalo-Wildebeest	0.1161						Buffalo-Wildebeest	0.2114
	Wildebeest-Other	0.0573						Wildebeest-Other	0.1639
Supplementary Table 4. Elliptical distances between the centers of ellipses depicted in the microbial diversity PCoA of figures 4 and supplemental figure 5. At both phylum and family level, the largest distances are between Tarime and Serengeti, followed by Tarime and Bunda. At family level, the largest distance is between buffalo and wildebeest samples (bold values).
